# Supplementary material for: Feasibility of a Virtual Educational Programme for Behaviour Change in Cardiac Patients from a Low-Resource Setting
Source: Int J Environ Res Public Health. 2023 May 24;20(11):5934. doi: 10.3390/ijerph20115934 (PMC10252834; doi:10.3390/ijerph20115934)
Supplement: Supplementary file 1 [file ijerph-20-05934-s001.zip]

Archive with 1 entries (1 files):
- ijerph-2301773-supplementary.pdf
